# Supplementary material for: Time Trends (2012–2020), Sex Differences and Predictors for Influenza Vaccination Uptake among Individuals with Chronic Obstructive Pulmonary Disease in Spain
Source: J Clin Med. 2022 Mar 4;11(5):1423. doi: 10.3390/jcm11051423 (PMC8910978; doi:10.3390/jcm11051423)
Supplement: Supplementary file 1 [file jcm-11-01423-s001.zip]

Archive with 1 entries (1 files):
- jcm-1566031-supplementary.pdf
